# Supplementary material for: Laboratory data on long-term sealing behaviors of two water-swelling materials for shield tunnel gasket
Source: Data Brief. 2020 Apr 22;30:105609. doi: 10.1016/j.dib.2020.105609 (PMC7210418; doi:10.1016/j.dib.2020.105609)
Supplement: Supplementary file 1 [file mmc1.xlsx]

## Sheet: Table 1-Sa
	WSR				WSP
Time(h)	Compression load (MPa)
	1	2	3	4	1	1.5	2
0.25	0.87
0.3		0.17	0.16	0.17
0.5					3	3.5	5
0.75	1.53
1.3833		0.83	0.33	0.33	8.5
1.75	2.37					5
2.8		1.17	0.83	0.5	17
4.5					21.5		11
6.25	6.2				29	23
8.9667		4.5	2.16	1.83
9.75	7.37
10.9667		5	3.16	2.17		39
11.75	7.7				46		39.5
23.25	9.2				69.5	75	62.5
29.29		7.5	6	5
35					80		70
47.25	11.37				87		73
50.13		9.83	8.33	7.5		80.5
57.25	12.03
60.75	12.7				90		73
61.25	13.87
73.63		11.83	10	8.67	92	84	73.5
85.25	15.37					86.5
97.63		14.67	11.5	10.17	91.5		73.5
109.63		15.83	12.5	11.5		90
118.25	16.53				93		68.5
121.63		16.83	13.33	11.83
137.75	17.87	17.5	13.5	13.17		92
146.5					93.5		69
161.75	19.03					90
177.63		20.33	16.33	14.33
182.75	20.37					88.5
193.63		20.83	16.83	15.17	94		68.5
206.75	21.53					89.5
215.63		22	17.5	15.67	91		65
230.25	22.87
263.32		24	19.16	16.5	87.5		61
278.25	23.87					86.5
287.63		24.17	19.66	16.83	85		59
329.25	24.53					83.5
377.25	25.03
388.13		25.5	20.66	16.67
395					84	84	58.5
425.25	25.37
447.5		25.4	21.21	15.98	81		58
490					78.5		53.5
521.25	25.87
555.5	25.7					77.5
585.5		25.2	21.55	16.28
617.25	25.53	25.1	21.82	16.33	73.5	73	49
652.13		25	22	15.5	75		50.5
689.25	25.37					72
700.13		24.83	21.83	15	75.5		50.5
761.25	25.2				76	74.5	51
796.13		24.33	21.16	14.17
809.25	24.87				73		48
844.13		24	20.83	13.67
857.25	24.53				70.5		45.5
875					68	72	43
892.63	24.37	23.67	20.66	13.56

## Sheet: Table 2-Sw
	WSR			WSP
Time(h)	Saline environment
	Distilled water	Artificial seawater	Condensed artificial seawater	Distilled water	Artificial seawater	Condensed artificial seawater
12	61.04	32	40.54	51.77	61.55	45.623
36	126.81	43.29	43.75	88.85	86.92	65.313
60	162.04	45.7939	53.2545	123.306	95.6434	85.4008
108	197.754	46.7062	53.2545	126.754	115.099	89.1045
156	215.611	47.7062	49.8062	126.754	118.945	89.1045
204	219.183	50.5523	46.3579	128.907	118.945	92.8082
252	226.326	54.3985	46.3579	130.202	118.945	103.919
300	217.611	50.5523	42.9097	119.857	103.561	92.8082
348	210.469	50.5523	36.0131	119.857	99.7146	92.8082
420	203.897	46.7062	36.0131	116.409	95.8685	89.1045
468	199.326	46.7062	32.5648	116.409	95.8685	85.4008
516	197.183	43.64	32.5648	116.409	92.0223	81.6971
564	195.469	42.86	32.5648	112.961	88.1762	81.6971
636	192.611	42.86	32.5648	112.961	88.1762	81.6971
708	189.611	42.86	29.1166	109.512	76.6377	74.2897
804	184.754	39.0138	29.1166	109.512	76.6377	70.586
888	182.611	35.1677	25.6683	109.512	72.7915	63.5489

## Sheet: Table 3-E'-conpression load 
	WSR				WSP
Time(h)	Compression load(MPa)
	1	2	3	4	1	1.5	2
200	34	133	240	273	126	149	245
400	47.1297	210.149	323.731	385.458	217.931	281.667	357.092
600	51.7	296	470	559	171.4	267.8	327
900	52.4628	357.888	482.468	571.676	170.221	238.321	322.228

## Sheet: Table 4-E' -saline environment
	WSR			WSP
Time(h)	Saline environment
	Distilled water	Artificial seawater	Condensed artificial seawater	Distilled water	Artificial seawater	Condensed artificial seawater
12	208.291	834.698	1050	666.812	923.082	1108.96
81	55.6014	724.589	780.787	581.333	854.465	965.465
264	49.3977	619.246	688.424	519.535	709.145	955.899
552	25.7865	160.148	412.136	431.081	620.948	806.607
912	16.2911	74.5364	325.564	207.599	447.54	491.48
