# Supplementary material for: Laboratory data on long-term sealing behaviors of two water-swelling materials for shield tunnel gasket
Source: Data Brief. 2020 Apr 22;30:105609. doi: 10.1016/j.dib.2020.105609 (PMC7210418; doi:10.1016/j.dib.2020.105609)
Supplement: Supplementary file 2 [file mmc2.xml]

<?xml version="1.0" encoding="utf-8" standalone="no"?>
<data>
  <datasets>
    <author>slshen@sjtu.edu.cn;suiryushen@163.com</author>
    <type>0</type>
    <dataset>
      <value>4</value>
      <reason>Data will be made available on request</reason>
      <comments />
    </dataset>
  </datasets>
</data>
